# Supplementary material for: A new platform for ultra-high dose rate radiobiological research using the BELLA PW laser proton beamline
Source: Sci Rep. 2022 Jan 27;12:1484. doi: 10.1038/s41598-022-05181-3 (PMC8795353; doi:10.1038/s41598-022-05181-3)
Supplement: Supplementary file 5 — Supplementary Table 2. [file 41598_2022_5181_MOESM5_ESM.xlsx]

## Sheet: LD_proton
Table S2. Dose and survival measurements for PC3 and RWPE1 after LD proton and X-ray exposure.
ID	Cell	RCF	ICT / nC	Dose / Gy	Survival	Average replicates	Average across experiments	Stdev
1_R0_1A	RWPE1		0	0	0.929076	1	1.01047	0.0148071
1_R15_1A	RWPE1		0	0	1.16431
1_R15_1B	RWPE1		0	0	0.90661
2_R0_1B	RWPE1		0	0	1.2062	1.02094
2_R0_1C	RWPE1		0	0	1.18846
2_R0_1D	RWPE1		0	0	0.668155
1_R5_1B	RWPE1	1	3.50551	12.2006	0.0327921	0.038563	0.0552851	0.0236486
1_R5_1A	RWPE1	2	3.4346	9.92173	0.0567124
1_R5_1C	RWPE1	6	2.93045	6.77393	0.0261843
2_R5_1B	RWPE1	52	4.53402	6.64656	-0.00304345	0.0720072
2_R5_1C	RWPE1	53	4.55674	8.77872	0.222581
2_R5_1D	RWPE1	57	4.09465	6.97046	-0.00351646
1_R8_1A	RWPE1	10	5.18002	15.5309	0.0383427	0.0362679	0.0516739	0.0217875
1_R8_1B	RWPE1	9	5.56119	15.8574	0.0371533
1_R8_1D	RWPE1	14	5.81114	15.8352	0.0337833
1_R10_1A	RWPE1	17	6.94156	12.6067	0.0812935
1_R10_1C	RWPE1	21	6.67378	16.9119	-0.00923356
2_R8_1A	RWPE1	35	7.47304	17.9947	0.06708	0.06708
2_R10_1A	RWPE1	29	9.38475	21.1944	-0.0315028	0.0338433	0.0229875	0.0153524
2_R10_1B	RWPE1	30	9.7233	25.2882	0.0669618
2_R10_1C	RWPE1	31	9.26138	23.1738	-0.00312229
2_R8_1B	RWPE1	36	8.2834	18.3567	0.0854091
2_R8_1C	RWPE1	37	7.40556	18.7315	0.0514707
1_R10_1B	RWPE1	18	8.08783	18.9944	0.0121317	0.0121317
1_P0_1E	PC3		0	0	0.851401	1	0.989109	0.0188639
1_P15_1E	PC3		0	0	1.15205
1_P15_1F	PC3		0	0	0.996544
2_P0_1E	PC3		0	0	0.793316	1
2_P0_1F	PC3		0	0	1.08684
2_P0_1G	PC3		0	0	1.11985
3_P0_1F	PC3		0	0	1.12908	0.967327
3_P0_1G	PC3		0	0	0.70594
3_P0_1H	PC3		0	0	1.06696
1_P5_1E	PC3	3	3.47803	6.76477	0.0395054	0.00676172	0.0032734	0.00493322
1_P5_1F	PC3	8	3.38281	7.17755	-0.0124611
1_P5_1H	PC3	4	3.58794	7.2234	-0.00675907
2_P5_1E	PC3	54	4.21338	8.25114	0.0149524	-0.000214912
2_P5_1F	PC3	55	4.62129	5.27829	0.00316433
2_P5_1G	PC3	56	-	9.98282	-0.0187614
1_P8_1E	PC3	12	4.82835	10.66	-0.0347513	-0.0306133	-0.0215658	0.0127952
1_P8_1F	PC3	11	5.24326	10.8954	-0.0176441
1_P8_1H	PC3	16	5.57822	11.8941	-0.0394447
2_P8_1E	PC3	38	7.34523	17.063	0.00169198	-0.0125183
1_P10_1E	PC3	19	8.97733	18.2162	-0.0354689
2_P8_1G	PC3	40	7.16739	15.0787	-0.00377787
1_P10_1F	PC3	20	7.64458	18.9927	-0.0420509	-0.015761	-0.0129405	0.00398885
1_P10_1H	PC3	24	7.08	-	-0.0284296
2_P10_1E	PC3	32	9.2594	20.8866	0.0231974
2_P10_1F	PC3	33	9.39386	20.6537	-0.00385798	-0.0101199
2_P10_1G	PC3	34	9.60071	22.1248	-0.0143475
2_P8_1F	PC3	39	7.26116	19.8833	-0.0121543

## Sheet: Xray
Table S2. Dose and survival measurements for PC3 and RWPE1 after LD proton and X-ray exposure.
ID	Cell	Dose	Survival	Average replicates	Average across experiments	Stdev
2_XR_0_1A	RWPE1	0	0.996522	0.984348	1	0.0397725
2_XR_0_1B	RWPE1	0	0.988696
2_XR_0_1C	RWPE1	0	0.967826
2_XR_0_2A	RWPE1	0	1.07739	0.970435
2_XR_0_2B	RWPE1	0	0.967826
2_XR_0_2C	RWPE1	0	0.866087
2_XR_0_3A	RWPE1	0	1.10609	1.04522
2_XR_0_3B	RWPE1	0	1.05913
2_XR_0_3C	RWPE1	0	0.970435
2_XR_0.5_1A	RWPE1	0.5	0.613043	0.607826	0.813913	0.291451
2_XR_0.5_1B	RWPE1	0.5	0.573913
2_XR_0.5_1C	RWPE1	0.5	0.636522
2_XR_0.5_3A	RWPE1	0.5	1.01478	1.02
2_XR_0.5_3B	RWPE1	0.5	1.02
2_XR_0.5_3C	RWPE1	0.5	1.02522
2_XR_1_2A	RWPE1	1	0.593478	0.574783	0.567826	0.00983801
2_XR_1_2B	RWPE1	1	0.545217
2_XR_1_2C	RWPE1	1	0.585652
2_XR_1_3A	RWPE1	1	0.559565	0.56087
2_XR_1_3B	RWPE1	1	0.598696
2_XR_1_3C	RWPE1	1	0.524348
2_XR_2_1A	RWPE1	2.1	0.361957	0.34	0.371159	0.0535936
2_XR_2_1B	RWPE1	2.1	0.323478
2_XR_2_1C	RWPE1	2.1	0.334565
2_XR_2_2A	RWPE1	2.1	0.435	0.433043
2_XR_2_2B	RWPE1	2.1	0.447391
2_XR_2_2C	RWPE1	2.1	0.416739
2_XR_2_3A	RWPE1	2.1	0.336522	0.340435
2_XR_2_3B	RWPE1	2.1	0.347609
2_XR_2_3C	RWPE1	2.1	0.337174
2_XR_5_1A	RWPE1	5.3	0.0396522	0.0455652	0.0462609	0.000983801
2_XR_5_1B	RWPE1	5.3	0.0464348
2_XR_5_1C	RWPE1	5.3	0.0506087
2_XR_5_2A	RWPE1	5.3	0.0443478	0.0469565
2_XR_5_2B	RWPE1	5.3	0.0485217
2_XR_5_2C	RWPE1	5.3	0.048
2_XR_8_1A	RWPE1	8.3	0.00313043	0.00191304	0.00230435	0.000553388
2_XR_8_1B	RWPE1	8.3	0.00104348
2_XR_8_1C	RWPE1	8.3	0.00156522
2_XR_8_3A	RWPE1	8.3	0.0033913	0.00269565
2_XR_8_3B	RWPE1	8.3	0.00156522
2_XR_8_3C	RWPE1	8.3	0.00313043
2_XR_10_1A	RWPE1	10.5	0.000695652	0.000521739	0.000637681	0.000163967
2_XR_10_1B	RWPE1	10.5	0.000521739
2_XR_10_1C	RWPE1	10.5	0.000347826
2_XR_10_2A	RWPE1	10.5	0.000695652	0.000753623
2_XR_10_2B	RWPE1	10.5	0.000869565
2_XR_10_2C	RWPE1	10.5	0.000695652
2_XP_0_1A	PC3	0	1.22189	1.13789	1	0.164159
2_XP_0_1B	PC3	0	1.05388
2_XP_0_1C	PC3	0	1.13789
2_XP_0_2A	PC3	0	0.897327	0.818413
2_XP_0_2B	PC3	0	0.832414
2_XP_0_2C	PC3	0	0.725499
2_XP_0_3A	PC3	0	1.07679	1.0437
2_XP_0_3B	PC3	0	1.05006
2_XP_0_3C	PC3	0	1.00424
2_XP_0.5_1A	PC3	0.5	0.599491	0.598218	0.657616	0.051832
2_XP_0.5_1B	PC3	0.5	0.599491
2_XP_0.5_1C	PC3	0.5	0.595672
2_XP_0.5_2A	PC3	0.5	0.622401	0.693678
2_XP_0.5_2B	PC3	0.5	0.752227
2_XP_0.5_2C	PC3	0.5	0.706406
2_XP_0.5_3A	PC3	0.5	0.687314	0.68095
2_XP_0.5_3B	PC3	0.5	0.683496
2_XP_0.5_3C	PC3	0.5	0.672041
2_XP_1_1A	PC3	1	0.467756	0.51294	0.512092	0.0222862
2_XP_1_1B	PC3	1	0.486848
2_XP_1_1C	PC3	1	0.584217
2_XP_1_2A	PC3	1	0.494485	0.533941
2_XP_1_2B	PC3	1	0.483029
2_XP_1_2C	PC3	1	0.624311
2_XP_1_3A	PC3	1	0.540305	0.489393
2_XP_1_3B	PC3	1	0.475392
2_XP_1_3C	PC3	1	0.452482
2_XP_2_1A	PC3	2.1	0.238651	0.266653	0.299639	0.030171
2_XP_2_1B	PC3	2.1	0.250106
2_XP_2_1C	PC3	2.1	0.311201
2_XP_2_2A	PC3	2.1	0.345566	0.306428
2_XP_2_2B	PC3	2.1	0.267289
2_XP_2_3A	PC3	2.1	0.292109	0.325838
2_XP_2_3B	PC3	2.1	0.364658
2_XP_2_3C	PC3	2.1	0.320747
2_XP_5_1A	PC3	5.3	0.0194739	0.0187102	0.02028	0.00328555
2_XP_5_1B	PC3	5.3	0.0179465
2_XP_5_1C	PC3	5.3	0.0187102
2_XP_5_2A	PC3	5.3	0.0244378	0.024056
2_XP_5_2B	PC3	5.3	0.024056
2_XP_5_2C	PC3	5.3	0.0236742
2_XP_5_3A	PC3	5.3	0.0175647	0.0180738
2_XP_5_3B	PC3	5.3	0.0148918
2_XP_5_3C	PC3	5.3	0.021765
2_XP_8_1A	PC3	8.3	0.000181829	0.000363658	0.000392102	9.68895e-05
2_XP_8_1B	PC3	8.3	0.000363658
2_XP_8_1C	PC3	8.3	0.000545488
2_XP_8_2A	PC3	8.3	0.000133979	0.000312619
2_XP_8_2B	PC3	8.3	0.000267959
2_XP_8_2C	PC3	8.3	0.000535918
2_XP_8_3A	PC3	8.3	0.000409116	0.00050003
2_XP_8_3B	PC3	8.3	0.00068186
2_XP_8_3C	PC3	8.3	0.000409116
2_XP_10_1A	PC3	10.5	0	0	6.78829e-05	0.000117577
2_XP_10_1B	PC3	10.5	0
2_XP_10_1C	PC3	10.5	0
2_XP_10_2A	PC3	10.5	0.000305473	0.000203649
2_XP_10_2B	PC3	10.5	0.000305473
2_XP_10_2C	PC3	10.5	0
2_XP_10_3A	PC3	10.5	0	0
2_XP_10_3B	PC3	10.5	0
2_XP_10_3C	PC3	10.5	0
